# Supplementary material for: Physiological Responses and Safety Evaluation of Combined Fremont™ Snare and Medetomidine–Ketamine–Acepromazine Immobilization in Free-Ranging Apennine Wolves (Canis lupus italicus)
Source: Animals (Basel). 2026 Jun 4;16(11):1735. doi: 10.3390/ani16111735 (PMC13255642; doi:10.3390/ani16111735)
Supplement: Supplementary file 1 [file animals-16-01735-s001.zip › animals-4306293-supplementary-2nd revision/animals-4306293-supplementary-S7,S8.xlsx]

## Sheet: S7_Physiological
Supplementary Material S7 — Physiological parameters (RR, HR, T°, SpO₂) per individual — free-ranging Apennine wolves (Canis lupus italicus), MKA protocol
F6: SpO₂ and blood samples unavailable (technical/logistical constraints). M5: five time points. "—" = not collected. SpO₂ pre-supplementation only (M1,F4,M5,F7 supplemented after 30 min). Active thermoregulation: M1 thermal blanket (hypothermia); F4 ice+cool water (hyperthermia). T° at T2/T3 for these individuals reflects intervention response.
Wolf	Class	TP	RR (breaths/min)			HR (bpm)			T° (°C)			SpO₂ (%)			Per-animal summary
			Raw	Mean	SD	Raw	Mean	SD	Raw	Mean	SD	Raw	Mean	SD	RR mean	HR mean	T° mean	SpO₂ mean	RR SD	HR SD
F1	Adult	T1	13	13	2	100	103.33	3.06	37.2	37.3		74	74		13	103.33	37.3	74	2	3.06
		T2	11			106			37.4			—
		T3	15			104			37.3			—
M1	Juvenile	T1	15	13.33	1.53	88	84.67	3.51	34.9	35.97		56	65.5		13.33	84.67	35.97	65.5	1.53	3.51
		T2	13			81			35.9			75
		T3	12			85			37.1			—
F2	Adult	T1	28	25	2.65	91	90.33	1.15	39.4	38.47		82	79		25	90.33	38.47	79	2.65	1.15
		T2	23			89			38.2			76
		T3	24			91			37.8			—
F3	Juvenile	T1	26	22.33	3.51	100	99	1	36.6	36.47		92	92		22.33	99	36.47	92	3.51	1
		T2	19			98			36.3			92
		T3	22			99			36.5			—
M2	Adult	T1	12	13	1	109	113.67	4.16	38.9	38.77		89	89.5		13	113.67	38.77	89.5	1	4.16
		T2	13			115			39.6			90
		T3	14			117			37.8			—
M3	Adult	T1	19	26.67	6.66	93	92.67	3.51	39.4	38.6		92	91.5		26.67	92.67	38.6	91.5	6.66	3.51
		T2	31			89			38.7			91
		T3	30			96			37.7			—
M4	Adult	T1	24	24	2	126	122.67	4.16	36.9	36.8		96	95		24	122.67	36.8	95	2	4.16
		T2	22			118			36.9			94
		T3	26			124			36.6			—
F4	Adult	T1	58	60	2	128	126	5.29	41.4	41		82	82		60	126	41	82	2	5.29
		T2	60			120			41			—
		T3	62			130			40.6			—
M5	Juvenile	T1	18	23	6.56	85	89	2.92	39.1	38.77		94	95		23	89	38.77	95	6.56	2.92
		T2	19			87			—			96
		T3	20			90			—			—
		T4	24			91			38.6			—
		T5	34			92			38.6			—
F5	Adult	T1	22	30	10.58	80	84.08	14.56	39.2	38		94	94		30	84.08	38	94	10.58	14.56
		T2	26			72			38.4			—
		T3	42			100.25			36.4			—
M6	Adult	T1	14	15.33	2.31	96	106	12.49	39.8	39.13		96	97.33		15.33	106	39.13	97.33	2.31	12.49
		T2	18			102			39.2			98
		T3	14			120			38.4			98
F6	Adult	T1	16	13	2.65	102	102.67	7.02	39.2	38.6		—	—		13	102.67	38.6	—	2.65	7.02
		T2	12			110			39			—
		T3	11			96			37.6			—
F7	Adult	T1	22	25.33	9.45	104	92.67	9.87	39	38.43		98	97		25.33	92.67	38.43	97	9.45	9.87
		T2	18			88			38.3			96
		T3	36			86			38			—
Cohort Mean ± SD (n=13)				24±13			100±15			38.1±1.3			88±11*
* SpO₂ n=12 (F6 excluded). — = not collected.

## Sheet: S8_VenousBloodGas
Supplementary Material S8 — Venous blood gas parameters at capture, free-ranging Apennine wolves (Canis lupus italicus, n=6), MKA protocol + Fremont™ snare
Analysis performed opportunistically; arterial sampling not feasible under field conditions. i-STAT 1® (Abbott Laboratories), CG4+ and EC8+ cartridges. † F2 pCO₂=10.7 mmHg anomalous (inconsistent with pH 7.429 and HCO₃⁻ 18.7 mmol/L); technical/sampling artefact cannot be excluded. Retained for transparency, excluded from pCO₂ mean.
Wolf	Class	pH	Lactate (mmol/L)	pCO₂ (mmHg)	HCO₃⁻ (mmol/L)	BE (mmol/L)	Clinical note
F2	Adult	7.429	1.05	10.7 †	18.7	+1	pH and lactate within reference range; pCO₂ anomalous (see note)
M3	Adult	7.397	1.13	52.8	32.5	+8	Compensatory metabolic alkalosis (HCO₃⁻ elevated, BE +8); likely secondary to medetomidine-induced hypoventilation
M4	Adult	7.42	1.05	55.4	24	-4	Within reference range
F4	Adult	7.274	3.23	44.7	20.7	-6	Mild acidaemia + hyperlactataemia; pregnant female, capture stress + advanced gestation
M6	Adult	7.41	1.02	61.2	25	-3	Within reference range
F7	Adult	7.221	3.49	42.7	18.6	-9	Moderate acidaemia + hyperlactataemia; transient capture-related myopathy
Mean ± SD		7.36±0.09	1.83±1.19	51.4±7.6*	23.3±5.3	-2.2±6.0
* pCO₂ mean n=5 (F2 excluded). Reference (canine venous): pH 7.35–7.45; Lactate 0.43–2.10 mmol/L (Bachmann et al. 2018).
